# Supplementary material for: Omega-3 fatty acid epoxides produced by PAF-AH2 in mast cells regulate pulmonary vascular remodeling
Source: Nat Commun. 2022 May 31;13:3013. doi: 10.1038/s41467-022-30621-z (PMC9156667; doi:10.1038/s41467-022-30621-z)
Supplement: Supplementary file 4 — Source data [file 41467_2022_30621_MOESM4_ESM.xlsx]

## Sheet: Figure 1a-c, Sup Figure 1a-e
ng/mg tissue	Normoxia			Hypoxia 28 days			Hypoxia 14 days			Hypoxia 28 days
AA	1.33	0.692	1.42	0.879	1.16	1.63	1.35	1.1	0.823	0.816	0.876	1.03
EPA	0.151	0.0548	0.114	0.0914	0.101	0.0917	0.122	0.0881	0.08	0.0906	0.0739	0.0776
DHA	1.31	0.68	0.837	0.889	0.942	1.08	0.835	0.666	0.572	0.882	0.546	0.737
5-HETE	0.196	0.163	0.232	0.149	0.133	0.196	0.126	0.183	0.157	0.219	0.177	0.221
8-HETE	0.00119	0.00285	0.00167	0.00115	0.00178	0.00176	0.00114	0.00104	0.00184	0.0012	0.00177	0.00143
9-HETE	0.0104	0.00926	0.00924	0.00676	0.00914	0.0112	0.0113	0.0115	0.00736	0.00837	0.00946	0.0105
11-HETE	0.00614	0.00386	0.00414	0.00291	0.00351	0.0176	0.00747	0.0143	0.00241	0.0066	0.00507	0.0142
12-HETE	0.0262	0.0086	0.0582	0.012	0.00758	0.0464	0.0127	0.0192	0.00558	0.0122	0.00809	0.0194
15-HETE	0.205	0.129	0.194	0.104	0.144	0.427	0.224	0.352	0.102	0.162	0.135	0.331
16-HETE	0.000316	0.000804	0.000402	0.000558	0.00045	0.00056	0.000497	0.000412	0.000518	0.000546	0.000427	0.000397
17-HETE	0.000889	0.000519	0.000605	0.000735	0.000702	0.000904	0.000543	0.00081	0.000521	0.000731	0.000614	0.000739
18-HETE	0.00114	0.000911	0.00103	0.00115	0.000851	0.000834	0.000787	0.00085	0.000548	0.0011	0.000765	0.000849
19-HETE	0.00498	0.00923	0.0115	0.0091	0.00941	0.00676	0.0076	0.00606	0.00629	0.00615	0.00669	0.00719
20-HETE	0.00534	0.00269	0.00276	0.00271	0.00339	0.00248	0.0017	0.00239	0.00208	0.00243	0.00189	0.00232
5,6-EET	0.0108	0.0096	0.0162	0.0104	0.00601	0.00752	0.00435	0.00708	0.00222	0.00697	0.00925	0.00655
8,9-EET	0.00396	0.00464	0.00582	0.0056	0.0047	0.00528	0.00603	0.00522	0.00409	0.00368	0.00492	0.0036
11,12-EET	0.00209	0.00273	0.00231	0.00199	0.00226	0.00225	0.00202	0.00169	0.00169	0.00175	0.00176	0.00188
14,15-EET	0.00332	0.00331	0.0037	0.00335	0.0036	0.00354	0.00251	0.00281	0.00296	0.00266	0.0034	0.00253
5,6-DHET	0.00104	0.000313	0.000675	0.000409	0.00068	0.000469	0.000756	0.000711	0.000569	0.000482	0.000964	0.000632
8,9-DHET	0.000914	0.000444	0.000813	0.000406	0.000338	0.00077	0.000467	0.000522	0.00059	0.0004	0.000728	0.000606
11,12-DHET	0.000341	0.000442	0.000323	0.000376	0.00034	0.000403	0.000361	0.000262	0.000253	0.000379	0.000265	0.000571
14,15-DHET	0.000532	0.000448	0.000552	0.000684	0.00053	0.000458	0.00056	0.000536	0.000483	0.00064	0.000474	0.00103
5-HETE	0.196	0.163	0.232	0.149	0.133	0.196	0.126	0.183	0.157	0.219	0.177	0.221
15-HETE	0.205	0.129	0.194	0.104	0.144	0.427	0.224	0.352	0.102	0.162	0.135	0.331
5-HEPE	0.00145	0.00171	0.00235	0.00167	0.00111	0.00339	0.00208	0.00199	0.000878	0.00127	0.00117	0.00152
8-HEPE	0.00277	0.00236	0.00256	0.00256	0.00283	0.00168	0.0024	0.0025	0.00167	0.00179	0.00212	0.00163
9-HEPE	0.00135	0.00109	0.0013	0.00112	0.00181	0.00218	0.00119	0.00182	0.00157	0.00116	0.00123	0.00151
11-HEPE	0.00148	0.00147	0.00168	0.00128	0.00147	0.00174	0.00147	0.00151	0.00129	0.00149	0.00108	0.00137
12-HEPE	0.00357	0.00184	0.00518	0.00219	0.00205	0.00436	0.00174	0.00256	0.00201	0.00227	0.00179	0.00317
15-HEPE	0.000904	0.00185	0.000965	0.00111	0.00122	0.00138	0.000918	0.00141	0.000861	0.000793	0.000775	0.00228
18-HEPE	0.00144	0.00144	0.00234	0.00164	0.00145	0.00163	0.00141	0.00162	0.00115	0.00101	0.00125	0.00153
19-HEPE	0.0292	0.0831	0.119	0.0703	0.0563	0.0476	0.0404	0.0357	0.0296	0.0281	0.0267	0.0274
20-HEPE	0.00269	0.00301	0.00268	0.00208	0.00226	0.00277	0.00105	0.00175	0.00179	0.00142	0.0026	0.00273
8,9-EpETE	0.0011	0.000819	0.00116	0.0011	0.00109	0.000702	0.000991	0.000866	0.000895	0.000962	0.000915	0.0012
11,12-EpETE	0.000325	0.000391	0.000329	0.000268	0.000235	0.000222	0.000411	0.00044	0.000262	0.000394	0.000418	0.000249
14,15-EpETE	0.000372	0.000402	0.000749	0.000475	0.000465	0.000392	0.000685	0.000644	0.00045	0.000377	0.000731	0.000365
17,18-EpETE	0.0071	0.00766	0.0114	0.00613	0.00778	0.00578	0.00783	0.00525	0.00703	0.00551	0.00567	0.00552
17,18-diHETE	0.0296	0.0211	0.023	0.0183	0.0144	0.0152	0.0131	0.0141	0.0101	0.0122	0.0105	0.0157
4-HDoHE	0.0037	0.0024	0.00254	0.00191	0.0021	0.00135	0.00149	0.00175	0.00123	0.00178	0.00151	0.00164
7-HDoHE	0.00127	0.00138	0.00132	0.00111	0.001	0.00158	0.00147	0.00129	0.000782	0.0015	0.000842	0.00124
8-HDoHE	0.00349	0.00299	0.00462	0.0043	0.00443	0.00327	0.00336	0.00386	0.0038	0.00401	0.00383	0.00499
10-HDoHE	0.00232	0.00267	0.00189	0.00174	0.00312	0.00159	0.00159	0.00172	0.00236	0.00118	0.0011	0.00175
11-HDoHE	0.00148	0.00198	0.00151	0.00151	0.00152	0.00164	0.00114	0.00157	0.00118	0.00131	0.00148	0.0019
13-HDoHE	0.0102	0.0104	0.0111	0.0129	0.0101	0.012	0.01	0.0108	0.00931	0.00959	0.00978	0.00953
14-HDoHE	0.00504	0.00648	0.00343	0.00436	0.00657	0.00837	0.00248	0.0033	0.00334	0.00559	0.00304	0.0161
17-HDoHE	0.00228	0.00358	0.0025	0.0021	0.00349	0.00375	0.00204	0.00271	0.0016	0.00252	0.00159	0.00774
16-HDoHE	0.00118	0.00209	0.00116	0.000806	0.00169	0.00126	0.000744	0.000696	0.00094	0.000835	0.000749	0.00144
20-HDoHE	0.00186	0.00218	0.00238	0.00182	0.00191	0.00192	0.00161	0.00181	0.0013	0.00149	0.00124	0.00184
21-HDoHE	0.00654	0.0169	0.0175	0.0202	0.0225	0.0173	0.0156	0.0209	0.0197	0.0167	0.0195	0.0213
22-HDoHE	0.00979	0.00295	0.00306	0.00471	0.00506	0.0041	0.0039	0.00383	0.00366	0.0034	0.00297	0.00263
16,17-EpDPE	0.00205	0.00212	0.00196	0.00191	0.00165	0.00196	0.00239	0.00201	0.00166	0.00141	0.00146	0.00196
19,20-EpDPE	0.0039	0.00334	0.004	0.00349	0.0036	0.00321	0.0035	0.00407	0.00292	0.00316	0.00339	0.0037
19,20-diHDoPE	0.0179	0.0102	0.014	0.0107	0.00869	0.00776	0.00846	0.0075	0.00705	0.00934	0.00768	0.00733

## Sheet: Figure 2a
	WT						Pafah2 KO
Normoxia	1	1.032	1.185	1.103	1.185	1.067	0	0	0	0	0	0
Hypoxia	0.305	0.296	0.32	0.34	0.323	0.363	0	0	0	0	0	0

## Sheet: Figure 2b, Sup Figure 2a
19,20-EpDPE		16,17-EpDPE		17,18-EpETE		14,15-EpETE		14,15-EET		11,12-EET
WT	Pafah2 KO	WT	Pafah2 KO	WT	Pafah2 KO	WT	Pafah2 KO	WT	Pafah2 KO	WT	Pafah2 KO
0.00223	0.000228	0.000893	0.0016	0.00753	0.00579	0.00809	0.00549	0.00424	0.0063	0.00049	0.0014
0.00183	0.000541	0.00098	0.00163	0.0091	0.0021	0.00672	0.00429	0.00564	0.00402	0.000735	0.00142
0.00526	0.00028	0.00103	0.00179	0.0107	0.00387	0.00325	0.0024	0.00361	0.00191	0.000773	0.000893
0.00384	0.00131	0.00232	0.000763	0.0139	0.000485	0.00564	0.00376	0.00523	0.00432	0.00144	0.000573
	0.000434		0.000752		0.00731		0.0069		0.00496		0.00132

## Sheet: Figure 2d
	WT						Pafah2 KO								Pla2g7 KO
Normoxia	8.38185	7.65623	7.75737	9.04996			8.89863	8.69796	9.1337	9.17584					8.08452	8.34429	8.9751	7.44681
Hypoxia	18.8781	18.4086	18.2242	19.7293	17.7143	19.5652	24.7884	25.1002	25.0779	21.1167	26.8293	27.5362	29.2208	22.3301	19.3494	18.7391	18.4923	18.9181	18.038	20.8

## Sheet: Figure 2e
	WT						Pafah2 KO								Pla2g7 KO
Normoxia	28.46	23.56	28.14	24.34			27.92	27.78	30.66	24.22					27.77	28.01	30.19	29.59
Hypoxia	34.864	38.912	33.918	39.554	40.054	39.046	52.45	42.34	40.852	47.176	41.408	50.716	42.272	43.286	32.99	39.05	41.6	36.44	33.13	43.62

## Sheet: Figure 2f
	WT						Pafah2 KO								Pla2g7 KO
Normoxia	0.287234	0.296296	0.265957	0.268293			0.255814	0.241379	0.301205	0.3125					0.212389	0.310345	0.3125	0.262626
Hypoxia	0.350515	0.391304	0.362319	0.393939	0.349206	0.3625	0.473684	0.46875	0.455696	0.438356	0.458824	0.412698	0.414634	0.45122	0.375	0.386667	0.345455	0.387755	0.333333	0.361111

## Sheet: Figure 2g
WT	Pafah2 KO
1	5.82
2.429	3.149
0.545	1.078
0.396	2.581
0.736	2.381
1.051	3.483
	3.449
	1.539

## Sheet: Figure 2h
	Hypoxia exposure days	1	30	30	31	31	37	37	50	50	60	60	63	63	64	64	72	72	74	74	79	79	84	84	85	85	86	86	94	94	98	98	100
Number of surviving	WT	16	16	16	16	16	16	16	16	16	16	14	14	14	14	14	14	14	14	13	13	13	13	13	13	13	13	13	13	13	13	13	13
	PAF-AH2 KO	16	16	15	15	14	14	14	14	12	12	10	10	10	10	9	9	8	8	8	8	8	8	6	6	6	6	6	6	5	5	4	4
	Pla2g7 KO	16	16	16	16	16	16	15	15	15	15	15	15	14	14	14	14	14	14	14	14	13	13	13	13	12	12	11	11	11	11	11	11

## Sheet: Figure 2i
WT	Pafah2 KO
1	1.218
1.099	2.457
0.761	2.98
1.674	2.617
0.815	1.34
2.285	3.108

## Sheet: Figure 3e
WT→W-sh	Pafah2 KO→W-sh
20.6999	26.7371
21.6149	25.0823
21.7422	27.4955
20.6331	26.1388
18.8716	27.0909
	28.5396
	24.4892

[truncated: 46 more sheets: Figure 3f, Figure 3g, Figure 3h, Figure 3i, Figure 4a, Figure 4b, Figure 4c, Figure 4d, Figure 4e, Figure 5b, Figure 5c, Figure 5d, Figure 5f, Figure 5g, Figure 5h, Figure 6c, Sup Figure 3b, Sup Figure 3c, Sup Figure 3d, Sup Figure 4c …]
